# Supplementary material for: Aridity Gradients Shape Intraspecific Variability of Morphological Traits in Native Ceratonia siliqua L. of Morocco
Source: Plants (Basel). 2023 Sep 30;12(19):3447. doi: 10.3390/plants12193447 (PMC10575131; doi:10.3390/plants12193447)
Supplement: Supplementary file 1 [file plants-12-03447-s001.zip]

Archive with 7 entries (6 files):
- plants-2622381-supplementary/
- plants-2622381-supplementary/Figure S1.pdf
- plants-2622381-supplementary/Figure S2.pdf
- plants-2622381-supplementary/Figure S3.pdf
- plants-2622381-supplementary/Table S1.pdf
- plants-2622381-supplementary/Table S2.pdf
- plants-2622381-supplementary/Table S3.pdf
